# Supplementary material for: Epstein–Barr Virus Latent Membrane Protein 2A (LMP2A) Enhances ATP Production in B Cell Tumors through mTOR and HIF-1α
Source: Int J Mol Sci. 2024 Apr 2;25(7):3944. doi: 10.3390/ijms25073944 (PMC11012313; doi:10.3390/ijms25073944)
Supplement: Supplementary file 1 [file ijms-25-03944-s001.zip]

Archive with 1 entries (1 files):
- ijms-2898260-supplementary.pdf
